# Supplementary material for: In Vitro Metabolism of 25B-NBF, 2-(4-Bromo-2,5-Dimethoxyphenyl)-N-(2-Fluorobenzyl)ethanamine, in Human Hepatocytes Using Liquid Chromatography–Mass Spectrometry
Source: Molecules. 2019 Feb 25;24(4):818. doi: 10.3390/molecules24040818 (PMC6412758; doi:10.3390/molecules24040818)
Supplement: Supplementary file 1 [file molecules-24-00818-s001.zip]

Archive with 1 entries (1 files):
- molecules-446228-supplementary.pptx
